# Supplementary material for: Enhanced ZBTB16 Levels by Progestin-Only Contraceptives Induces Decidualization and Inflammation
Source: Int J Mol Sci. 2023 Jun 23;24(13):10532. doi: 10.3390/ijms241310532 (PMC10341894; doi:10.3390/ijms241310532)
Supplement: Supplementary file 1 [file ijms-24-10532-s001.zip]

Archive with 1 entries (1 files):
- ijms-2366590-supplementary.pdf
